# Supplementary material for: Integrated analysis of multimodal single-cell data
Source: Cell. 2021 Jun 24;184(13):3573–3587.e29. doi: 10.1016/j.cell.2021.04.048 (PMC8238499; doi:10.1016/j.cell.2021.04.048)
Supplement: Table S3. Donor information, related to Figure 5 [file mmc3.xlsx]

## Sheet: Sheet1
Donor	SubjectID	Gender	CMV	Treatment	CD8+ T cell CMV response
P1	123520013	M	positive	3	0.233536
P2	123520024	M	positive	3	1.03156
P3	123520225	M	negative	1	-0.00808817
P4	123520294	M	positive	3	0.2292
P5	123520339	M	positive	1	0.323024
P6	123520347	F	negative	1	-0.000263
P7	134520164	F	negative	1	0.0620044
P8	158520052	M	positive	1	2.35069
